# Supplementary material for: Comparison of Immune Responses and Safety Profiles Following a Fourth Heterologous Dose (Second Booster) with mRNA-1273 in Individuals Previously Vaccinated with Two Doses of CoronaVac and a Booster Dose of Either AZD1222 or BNT162b2
Source: Vaccines (Basel). 2026 Apr 15;14(4):348. doi: 10.3390/vaccines14040348 (PMC13119892; doi:10.3390/vaccines14040348)
Supplement: Supplementary file 1 [file vaccines-14-00348-s001.zip]

Archive with 1 entries (1 files):
- vaccines-4229927-supplementary.pdf
